# Supplementary material for: Cholera Toxin-Mediated Targeting of Botulinum Neurotoxin Activity to Pain-Associated Sensory Neurons
Source: Toxins (Basel). 2026 Apr 3;18(4):174. doi: 10.3390/toxins18040174 (PMC13119542; doi:10.3390/toxins18040174)
Supplement: Supplementary file 1 [file toxins-18-00174-s001.zip]

Archive with 1 entries (1 files):
- toxins-4133645-supplementary-english.pdf
